# Supplementary material for: Neuropilin2 in Mesenchymal Stromal Cells as a Potential Novel Therapeutic Target in Myelofibrosis
Source: Cancers (Basel). 2024 May 18;16(10):1924. doi: 10.3390/cancers16101924 (PMC11119673; doi:10.3390/cancers16101924)
Supplement: Supplementary file 1 [file cancers-16-01924-s001.zip]

Archive with 1 entries (1 files):
- Supplementary Materials TM (002)_KV_TM 21 05 2024.pdf
